# Supplementary material for: Reconstructing ribosomal genes from large scale total RNA meta-transcriptomic data
Source: Bioinformatics. 2020 Mar 13;36(11):3365–71. doi: 10.1093/bioinformatics/btaa177 (PMC7267836; doi:10.1093/bioinformatics/btaa177)
Supplement: btaa177_Supplementary_Data [file btaa177_supplementary_data.zip]

Archive with 3 entries (2 files):
- btaa177-Suppl_Data/
- btaa177-Suppl_Data/Supplementary Tables.xlsx
- btaa177-Suppl_Data/Supplementary Figures.docx
