# Supplementary material for: Reconstructing ribosomal genes from large scale total RNA meta-transcriptomic data
Source: Bioinformatics. 2020 Mar 13;36(11):3365–71. doi: 10.1093/bioinformatics/btaa177 (PMC7267836; doi:10.1093/bioinformatics/btaa177)
Supplement: btaa177_Supplementary_Data [file btaa177_supplementary_data.zip › btaa177-Suppl_Data/Supplementary Tables.xlsx]

## Sheet: Table S1
datasets	tools	thres	TP	FP	FN	Precision	Sensitivity	F1
a	EMIRGE	90	2690	1444	0	0.650702	1	0.788394
a	EMIRGE	90.5	2445	1689	0	0.591437	1	0.743274
a	EMIRGE	91	2194	1940	0	0.530721	1	0.693426
a	EMIRGE	91.5	1983	2151	2	0.479681	0.998992	0.648145
a	EMIRGE	92	1778	2356	4	0.430092	0.997755	0.601082
a	EMIRGE	92.5	1576	2558	5	0.381229	0.996837	0.551531
a	EMIRGE	93	1415	2719	5	0.342284	0.996479	0.509543
a	EMIRGE	93.5	1279	2855	6	0.309386	0.995331	0.472043
a	EMIRGE	94	1175	2959	10	0.284228	0.991561	0.441812
a	EMIRGE	94.5	1095	3039	11	0.264877	0.990054	0.417939
a	EMIRGE	95	1052	3082	12	0.254475	0.988722	0.404771
a	EMIRGE	95.5	1020	3114	14	0.246734	0.98646	0.394737
a	EMIRGE	96	999	3135	14	0.241655	0.98618	0.388187
a	EMIRGE	96.5	990	3144	15	0.239478	0.985075	0.385289
a	EMIRGE	97	986	3148	16	0.23851	0.984032	0.383956
a	EMIRGE	97.5	984	3150	17	0.238026	0.983017	0.383252
a	EMIRGE	98	984	3150	17	0.238026	0.983017	0.383252
a	EMIRGE	98.5	982	3152	18	0.237542	0.982	0.382548
a	EMIRGE	99	982	3152	18	0.237542	0.982	0.382548
a	MetaRib_R	90	1196	85	0	0.933646	1	0.965684
a	MetaRib_R	90.5	1183	98	0	0.923497	1	0.960227
a	MetaRib_R	91	1176	105	0	0.918033	1	0.957265
a	MetaRib_R	91.5	1156	125	0	0.90242	1	0.948707
a	MetaRib_R	92	1147	134	0	0.895394	1	0.944811
a	MetaRib_R	92.5	1137	144	1	0.887588	0.999121	0.940058
a	MetaRib_R	93	1123	158	1	0.876659	0.99911	0.933888
a	MetaRib_R	93.5	1103	178	1	0.861046	0.999094	0.924948
a	MetaRib_R	94	1096	185	1	0.855582	0.999088	0.921783
a	MetaRib_R	94.5	1089	192	2	0.850117	0.998167	0.918212
a	MetaRib_R	95	1082	199	3	0.844653	0.997235	0.914624
a	MetaRib_R	95.5	1076	205	4	0.839969	0.996296	0.911478
a	MetaRib_R	96	1071	210	4	0.836066	0.996279	0.909168
a	MetaRib_R	96.5	1056	225	5	0.824356	0.995287	0.901793
a	MetaRib_R	97	1034	247	10	0.807182	0.990421	0.889462
a	MetaRib_R	97.5	1015	266	15	0.79235	0.985437	0.878408
a	MetaRib_R	98	982	299	36	0.766589	0.964637	0.854284
a	MetaRib_R	98.5	944	337	62	0.736924	0.93837	0.825536
a	MetaRib_R	99	886	395	115	0.691647	0.885115	0.776512
a	MetaRib_F	90	1040	8	9	0.992366	0.99142	0.991893
a	MetaRib_F	90.5	1040	8	10	0.992366	0.990476	0.99142
a	MetaRib_F	91	1038	10	11	0.990458	0.989514	0.989986
a	MetaRib_F	91.5	1034	14	12	0.986641	0.988528	0.987584
a	MetaRib_F	92	1033	15	12	0.985687	0.988517	0.9871
a	MetaRib_F	92.5	1031	17	12	0.983779	0.988495	0.986131
a	MetaRib_F	93	1024	24	14	0.977099	0.986513	0.981783
a	MetaRib_F	93.5	1019	29	14	0.972328	0.986447	0.979337
a	MetaRib_F	94	1019	29	14	0.972328	0.986447	0.979337
a	MetaRib_F	94.5	1016	32	15	0.969466	0.985451	0.977393
a	MetaRib_F	95	1011	37	17	0.964695	0.983463	0.973988
a	MetaRib_F	95.5	1008	40	19	0.961832	0.9815	0.971566
a	MetaRib_F	96	1006	42	19	0.959924	0.981463	0.970574
a	MetaRib_F	96.5	993	55	24	0.947519	0.976401	0.961743
a	MetaRib_F	97	982	66	30	0.937023	0.970356	0.953398
a	MetaRib_F	97.5	973	75	34	0.928435	0.966236	0.946959
a	MetaRib_F	98	948	100	56	0.90458	0.944223	0.923977
a	MetaRib_F	98.5	920	128	81	0.877863	0.919081	0.897999
a	MetaRib_F	99	872	176	129	0.832061	0.871129	0.851147
b	EMIRGE	90	3858	1668	4	0.698154	0.998964	0.8219
b	EMIRGE	90.5	3528	1998	5	0.638436	0.998585	0.778894
b	EMIRGE	91	3183	2343	10	0.576004	0.996868	0.73013
b	EMIRGE	91.5	2874	2652	15	0.520087	0.994808	0.683066
b	EMIRGE	92	2579	2947	30	0.466703	0.988501	0.63405
b	EMIRGE	92.5	2251	3275	37	0.407347	0.983829	0.576145
b	EMIRGE	93	1949	3577	51	0.352696	0.9745	0.517938
b	EMIRGE	93.5	1641	3885	72	0.29696	0.957968	0.453378
b	EMIRGE	94	1386	4140	93	0.250814	0.93712	0.395717
b	EMIRGE	94.5	1157	4369	127	0.209374	0.90109	0.339794
b	EMIRGE	95	956	4570	165	0.173	0.85281	0.287649
b	EMIRGE	95.5	793	4733	220	0.143503	0.782823	0.242545
b	EMIRGE	96	677	4849	290	0.122512	0.700103	0.208532
b	EMIRGE	96.5	572	4954	367	0.103511	0.609159	0.176953
b	EMIRGE	97	503	5023	437	0.0910242	0.535106	0.155583
b	EMIRGE	97.5	434	5092	517	0.0785378	0.456362	0.134013
b	EMIRGE	98	377	5149	592	0.0682229	0.389061	0.116089
b	EMIRGE	98.5	319	5207	668	0.0577271	0.323202	0.0979579
b	EMIRGE	99	256	5270	742	0.0463265	0.256513	0.0784795
b	MetaRib_R	90	1188	275	11	0.81203	0.990826	0.892562
b	MetaRib_R	90.5	1133	330	21	0.774436	0.981802	0.865877
b	MetaRib_R	91	1075	388	32	0.734792	0.971093	0.836576
b	MetaRib_R	91.5	1006	457	47	0.687628	0.955366	0.799682
b	MetaRib_R	92	937	526	72	0.640465	0.928642	0.758091
b	MetaRib_R	92.5	883	580	90	0.603554	0.907503	0.724959
b	MetaRib_R	93	830	633	122	0.567327	0.871849	0.687371
b	MetaRib_R	93.5	751	712	170	0.513329	0.815418	0.630034
b	MetaRib_R	94	691	772	212	0.472317	0.765227	0.584108
b	MetaRib_R	94.5	634	829	270	0.433356	0.701327	0.535699
b	MetaRib_R	95	575	888	325	0.393028	0.638889	0.486669
b	MetaRib_R	95.5	508	955	403	0.347232	0.557629	0.42797
b	MetaRib_R	96	451	1012	469	0.308271	0.490217	0.378514
b	MetaRib_R	96.5	387	1076	545	0.264525	0.415236	0.323173
b	MetaRib_R	97	338	1125	614	0.231032	0.355042	0.279917
b	MetaRib_R	97.5	266	1197	711	0.181818	0.272262	0.218033
b	MetaRib_R	98	210	1253	781	0.143541	0.211907	0.171149
b	MetaRib_R	98.5	146	1317	852	0.0997949	0.146293	0.118651
b	MetaRib_R	99	90	1373	911	0.0615174	0.0899101	0.0730519
b	MetaRib_F	90	767	88	69	0.897076	0.917464	0.907156
b	MetaRib_F	90.5	745	110	82	0.871345	0.900846	0.88585
b	MetaRib_F	91	712	143	103	0.832749	0.87362	0.852695
b	MetaRib_F	91.5	671	184	130	0.784795	0.837703	0.810386
b	MetaRib_F	92	630	225	158	0.736842	0.799492	0.76689
b	MetaRib_F	92.5	602	253	186	0.704094	0.763959	0.732806
b	MetaRib_F	93	574	281	222	0.671345	0.721106	0.695336
b	MetaRib_F	93.5	535	320	275	0.625731	0.660494	0.642643
b	MetaRib_F	94	502	353	322	0.587135	0.609223	0.597975
b	MetaRib_F	94.5	472	383	370	0.552047	0.56057	0.556276
b	MetaRib_F	95	440	415	420	0.51462	0.511628	0.51312
b	MetaRib_F	95.5	398	457	488	0.465497	0.44921	0.457209
b	MetaRib_F	96	362	493	544	0.423392	0.399558	0.41113
b	MetaRib_F	96.5	316	539	611	0.369591	0.340885	0.354658
b	MetaRib_F	97	277	578	670	0.323977	0.292503	0.307436
b	MetaRib_F	97.5	222	633	753	0.259649	0.227692	0.242623
b	MetaRib_F	98	181	674	808	0.211696	0.183013	0.196312
b	MetaRib_F	98.5	129	726	868	0.150877	0.129388	0.139309
b	MetaRib_F	99	82	773	918	0.0959064	0.082	0.0884097
c	EMIRGE	90	4475	2580	81	0.634302	0.982221	0.770821
c	EMIRGE	90.5	3896	3159	104	0.552232	0.974	0.704839
c	EMIRGE	91	3369	3686	140	0.477534	0.960103	0.637827
c	EMIRGE	91.5	2872	4183	167	0.407087	0.945048	0.569051
c	EMIRGE	92	2432	4623	201	0.34472	0.923661	0.502064
c	EMIRGE	92.5	2034	5021	242	0.288306	0.893673	0.435966
c	EMIRGE	93	1662	5393	275	0.235578	0.858028	0.369662
c	EMIRGE	93.5	1354	5701	319	0.191921	0.809325	0.310266
c	EMIRGE	94	1101	5954	364	0.15606	0.751536	0.258451
c	EMIRGE	94.5	894	6161	410	0.126719	0.685583	0.213901
c	EMIRGE	95	718	6337	464	0.101772	0.607445	0.174335
c	EMIRGE	95.5	584	6471	516	0.0827782	0.530909	0.143225
c	EMIRGE	96	484	6571	564	0.0686038	0.461832	0.119462
c	EMIRGE	96.5	418	6637	601	0.0592488	0.410206	0.103542
c	EMIRGE	97	357	6698	651	0.0506024	0.354167	0.0885526
c	EMIRGE	97.5	310	6745	694	0.0439405	0.308765	0.0769326
c	EMIRGE	98	263	6792	739	0.0372785	0.262475	0.0652848
c	EMIRGE	98.5	212	6843	789	0.0300496	0.211788	0.0526316
c	EMIRGE	99	159	6896	841	0.0225372	0.159	0.0394786
c	MetaRib_R	90	982	356	218	0.733931	0.818333	0.773838
c	MetaRib_R	90.5	924	414	254	0.690583	0.78438	0.734499
c	MetaRib_R	91	862	476	291	0.644245	0.747615	0.692092
c	MetaRib_R	91.5	795	543	331	0.59417	0.706039	0.645292
c	MetaRib_R	92	725	613	374	0.541854	0.659691	0.594994
c	MetaRib_R	92.5	650	688	426	0.4858	0.604089	0.538525
c	MetaRib_R	93	583	755	480	0.435725	0.548448	0.485631
c	MetaRib_R	93.5	507	831	537	0.378924	0.485632	0.425693
c	MetaRib_R	94	456	882	578	0.340807	0.441006	0.384486
c	MetaRib_R	94.5	404	934	625	0.301943	0.392614	0.34136
c	MetaRib_R	95	351	987	670	0.262332	0.343781	0.297584
c	MetaRib_R	95.5	303	1035	709	0.226457	0.299407	0.257872
c	MetaRib_R	96	256	1082	750	0.19133	0.254473	0.21843
c	MetaRib_R	96.5	222	1116	780	0.165919	0.221557	0.189744
c	MetaRib_R	97	171	1167	829	0.127803	0.171	0.146279
c	MetaRib_R	97.5	135	1203	865	0.100897	0.135	0.115483
c	MetaRib_R	98	98	1240	902	0.0732436	0.098	0.0838323
c	MetaRib_R	98.5	69	1269	931	0.0515695	0.069	0.0590248
c	MetaRib_R	99	41	1297	959	0.0306427	0.041	0.0350727
c	MetaRib_F	90	611	106	380	0.852162	0.616549	0.715457
c	MetaRib_F	90.5	585	132	413	0.8159	0.586172	0.682216
c	MetaRib_F	91	565	152	439	0.788006	0.562749	0.656595
c	MetaRib_F	91.5	533	184	476	0.743375	0.528246	0.617613
c	MetaRib_F	92	495	222	507	0.690377	0.494012	0.575916
c	MetaRib_F	92.5	456	261	549	0.635983	0.453731	0.529617
c	MetaRib_F	93	417	300	592	0.58159	0.41328	0.483198
c	MetaRib_F	93.5	378	339	629	0.527197	0.375372	0.438515
c	MetaRib_F	94	347	370	662	0.483961	0.343905	0.402086
c	MetaRib_F	94.5	316	401	693	0.440725	0.313181	0.366165
c	MetaRib_F	95	283	434	725	0.3947	0.280754	0.328116
c	MetaRib_F	95.5	252	465	753	0.351464	0.250746	0.292683
c	MetaRib_F	96	221	496	784	0.308229	0.2199	0.256678
c	MetaRib_F	96.5	191	526	811	0.266388	0.190619	0.222222
c	MetaRib_F	97	152	565	848	0.211994	0.152	0.177053
c	MetaRib_F	97.5	125	592	875	0.174338	0.125	0.145603
c	MetaRib_F	98	93	624	907	0.129707	0.093	0.108328
c	MetaRib_F	98.5	67	650	933	0.0934449	0.067	0.0780431
c	MetaRib_F	99	40	677	960	0.055788	0.04	0.0465929

## Sheet: Table S2
# Iterative reconstruction
file	format	type	num_seqs	sum_len	min_len	avg_len	max_len
./dataset_a/MetaRib/Iteration/iter_1/emirge_amp/iter.20/all.dedup.fasta	FASTA	DNA	975	1360997	912	1395.9	1975
./dataset_a/MetaRib/Iteration/iter_2/emirge_amp/iter.20/all.dedup.fasta	FASTA	DNA	1277	1785886	901	1398.5	1975
./dataset_a/MetaRib/Iteration/iter_3/emirge_amp/iter.20/all.dedup.fasta	FASTA	DNA	1280	1790078	901	1398.5	1975
./dataset_a/MetaRib/Iteration/iter_4/emirge_amp/iter.20/all.dedup.fasta	FASTA	DNA	1281	1791532	901	1398.5	1975
./dataset_b/MetaRib/Iteration/iter_1/emirge_amp/iter.20/all.dedup.fasta	FASTA	DNA	981	1378854	904	1405.6	1588
./dataset_b/MetaRib/Iteration/iter_2/emirge_amp/iter.20/all.dedup.fasta	FASTA	DNA	1418	1984759	902	1399.7	1593
./dataset_b/MetaRib/Iteration/iter_3/emirge_amp/iter.20/all.dedup.fasta	FASTA	DNA	1439	2014399	902	1399.9	1593
./dataset_b/MetaRib/Iteration/iter_4/emirge_amp/iter.20/all.dedup.fasta	FASTA	DNA	1455	2036567	902	1399.7	1593
./dataset_b/MetaRib/Iteration/iter_5_L/emirge_amp/iter.20/all.dedup.fasta	FASTA	DNA	1463	2047874	902	1399.8	1593
./dataset_c/MetaRib/Iteration/iter_1/emirge_amp/iter.20/all.dedup.fasta	FASTA	DNA	767	1068275	904	1392.8	1595
./dataset_c/MetaRib/Iteration/iter_2/emirge_amp/iter.20/all.dedup.fasta	FASTA	DNA	1169	1626992	904	1391.8	1595
./dataset_c/MetaRib/Iteration/iter_3/emirge_amp/iter.20/all.dedup.fasta	FASTA	DNA	1236	1720808	904	1392.2	1595
./dataset_c/MetaRib/Iteration/iter_4/emirge_amp/iter.20/all.dedup.fasta	FASTA	DNA	1272	1770652	904	1392	1595
./dataset_c/MetaRib/Iteration/iter_5/emirge_amp/iter.20/all.dedup.fasta	FASTA	DNA	1295	1802927	904	1392.2	1597
./dataset_c/MetaRib/Iteration/iter_6/emirge_amp/iter.20/all.dedup.fasta	FASTA	DNA	1308	1821199	904	1392.4	1597
./dataset_c/MetaRib/Iteration/iter_7_L/emirge_amp/iter.20/all.dedup.fasta	FASTA	DNA	1338	1862851	904	1392.3	1597
# Abundance
file	format	type	num_seqs	sum_len	min_len	avg_len	max_len
./dataset_a/MetaRib/Abundance/all.dedup.fasta	FASTA	DNA	1281	1791532	901	1398.5	1975
./dataset_a/MetaRib/Abundance/all.dedup.filtered.fasta	FASTA	DNA	1048	1471133	901	1403.8	1975
./dataset_b/MetaRib/Abundance/all.dedup.fasta	FASTA	DNA	1463	2047874	902	1399.8	1593
./dataset_b/MetaRib/Abundance/all.dedup.filtered.fasta	FASTA	DNA	855	1216191	905	1422.4	1588
./dataset_c/MetaRib/Abundance/all.dedup.fasta	FASTA	DNA	1338	1862851	904	1392.3	1597
./dataset_c/MetaRib/Abundance/all.dedup.filtered.fasta	FASTA	DNA	717	1011562	928	1410.8	1595
